# Supplementary material for: Efficacy and Safety of Platelet-Rich Plasma Injections for the Treatment of Female Sexual Dysfunction and Stress Urinary Incontinence: A Systematic Review
Source: Biomedicines. 2023 Oct 28;11(11):2919. doi: 10.3390/biomedicines11112919 (PMC10669888; doi:10.3390/biomedicines11112919)
Supplement: Supplementary file 1 [file biomedicines-11-02919-s001.zip]

Archive with 1 entries (1 files):
- biomedicines-2661785-supplementary.pdf
